# Supplementary material for: Vitamin D Levels in Early and Middle Pregnancy and Preeclampsia, a Systematic Review and Meta-Analysis
Source: Nutrients. 2022 Feb 27;14(5):999. doi: 10.3390/nu14050999 (PMC8912474; doi:10.3390/nu14050999)
Supplement: Supplementary file 1 [file nutrients-14-00999-s001.zip]

Archive with 10 entries (8 files):
- nutrients-1601538-supplementary/
- nutrients-1601538-supplementary/supplemental files/
- nutrients-1601538-supplementary/supplemental files/Figure S1.pdf
- nutrients-1601538-supplementary/supplemental files/Figure S2.pdf
- nutrients-1601538-supplementary/supplemental files/Figure S3.pdf
- nutrients-1601538-supplementary/supplemental files/Table S1.pdf
- nutrients-1601538-supplementary/supplemental files/Table S2.pdf
- nutrients-1601538-supplementary/supplemental files/Table S3.pdf
- nutrients-1601538-supplementary/supplemental files/Table S4.pdf
- nutrients-1601538-supplementary/supplemental files/Table S5.pdf
